# Supplementary material for: Escherichia coli alanyl-tRNA synthetase maintains proofreading activity and translational accuracy under oxidative stress
Source: J Biol Chem. 2022 Jan 20;298(3):101601. doi: 10.1016/j.jbc.2022.101601 (PMC8857464; doi:10.1016/j.jbc.2022.101601)
Supplement: Supplemental Data 1 [file mmc1.xlsx]

## Sheet: Proteins 1% FDR
Protein FDR Confidence: Combined	Accession	Description	Sum PEP Score	Coverage [%]	# Peptides	# PSMs	# Unique Peptides	# Protein Groups	# AAs	MW [kDa]	calc. pI	Score Sequest HT: Sequest HT	# Peptides (by Search Engine): Sequest HT	# Razor Peptides
High	E_coli_AlaRS	E_coli_AlaRS	784.669	88	103	1180	103	1	876	96	5.81	4427.86	103	0
	Confidence	Sequence	Modifications	Qvality PEP	Qvality q-value	# Protein Groups	# Proteins	# PSMs	Master Protein Accessions	# Missed Cleavages	Theo. MH+ [Da]	Quan Info	Confidence (by Search Engine): Sequest HT	Percolator q-Value (by Search Engine): Sequest HT	Percolator PEP (by Search Engine): Sequest HT	XCorr (by Search Engine): Sequest HT	Top Apex RT [min]	Quan Usage
	High	NLPIETNIMDLEAAKAK		0.0315978	0	1	2	1	E_coli_AlaRS	1	1870.99	No Quan Values	High	0	0.0005214	4.64		Not Used
	High	NQLGSTIIVLATVVEGK		0.00214879	0	1	2	2	E_coli_AlaRS	0	1742.01	No Quan Values	High	0	3.071e-06	4.68		Not Used
	High	QADGTMEPLPKPSVDTGMGLER		0.104399	0	1	2	4	E_coli_AlaRS	0	2329.12		High	0	0.01169	3.61	21.5	Used
	High	QADGTMEPLPKPSVDTGMGLER	1xOxidation [M]	0.0536744	0	1	2	10	E_coli_AlaRS	0	2345.11		High	0	0.003028	3.79	20.18	Used
	High	QADGTMEPLPKPSVDTGMGLER	2xOxidation [M6; M18]	0.0643003	0	1	2	11	E_coli_AlaRS	0	2361.11		High	0	0.003608	3.96	18.25	Used
	High	QAFLDFFHSK		0.112963	0	1	2	18	E_coli_AlaRS	0	1239.62		High	0	0.006297	2.96	26.21	Used
	High	QLEKELQQLKEQAAAQESANLSSK		0.0036585	0	1	2	1	E_coli_AlaRS	2	2671.39	No Quan Values	High	0	8.454e-06	5.75		Not Used
	High	QQAQVEQVLK		0.304235	0	1	2	2	E_coli_AlaRS	0	1170.65		High	0	0.07544	2.2	17.09	Used
	High	QQAQVEQVLKTEEEQFAR		0.0112668	0	1	2	4	E_coli_AlaRS	1	2161.09		High	0	7.232e-05	5.71	24.96	Used
	High	RIEAVTGEGAIATVHADSDR		1.58288e-05	0	1	2	98	E_coli_AlaRS	1	2068.04		High	0	6.345e-10	7.18	17.92	Used
	High	RIEAVTGEGAIATVHADSDRLSEVAHLLK		0.00543927	0	1	2	5	E_coli_AlaRS	2	3058.63		High	0	0.0004324	6.2	25.81	Used
	High	RNLPIETNIMDLEAAK		0.00897389	0	1	2	4	E_coli_AlaRS	1	1827.96		High	0	4.684e-05	4.44	25.22	Used
	High	RNLPIETNIMDLEAAK	1xOxidation [M10]	0.00376428	0	1	2	11	E_coli_AlaRS	1	1843.96		High	0	0.0001312	5.01	23.73	Used
	High	RQQAQVEQVLK		0.0586185	0	1	2	2	E_coli_AlaRS	1	1326.75		High	0	0.001729	3.55	14.94	Used
	High	RQQAQVEQVLKTEEEQFAR		0.00756511	0	1	2	2	E_coli_AlaRS	2	2317.19		High	0	3.375e-05	7.19	22.91	Used
	High	NLPIETNIMDLEAAK	1xOxidation [M9]	0.00901655	0	1	2	18	E_coli_AlaRS	0	1687.86		High	0	0.002609	4.72	26.12	Used
	High	NLPIETNIMDLEAAK		0.00767356	0	1	2	8	E_coli_AlaRS	0	1671.86		High	0	0.002274	5.64	28.39	Used
	High	NIKVDEAGFEAAMEEQRR		0.0260007	0	1	2	3	E_coli_AlaRS	2	2093.01		High	0	0.0003571	3.44	21.4	Used
	High	IRLNHSATHLMHAALR	1xOxidation [M11]	0.00895264	0	1	2	11	E_coli_AlaRS	1	1857		High	0	0.0002214	4.56	18.87	Used
	High	LSEVAHLLK		0.13476	0	1	2	6	E_coli_AlaRS	0	1009.6		High	0.0007447	0.08363	3.01	18.63	Used
	High	LSEVAHLLKGDSNNLADK		0.00549117	0	1	2	2	E_coli_AlaRS	1	1924.01	No Quan Values	High	0	1.834e-05	5.63		Not Used
	High	LSEVAHLLKGDSNNLADKVR		0.00190355	0	1	2	1	E_coli_AlaRS	2	2179.18	No Quan Values	High	0	2.439e-06	5.54		Not Used
	High	LSGDTLDGETAFR		0.0120966	0	1	2	3	E_coli_AlaRS	0	1381.66		High	0	0.000165	4.58	20.49	Used
	High	LVGPLIDVMGSAGEDLK		0.0012953	0	1	2	6	E_coli_AlaRS	0	1713.91		High	0	1.173e-06	5.59	29.97	Used
	High	LVGPLIDVMGSAGEDLK	1xOxidation [M9]	0.000858615	0	1	2	17	E_coli_AlaRS	0	1729.9		High	0	4.462e-06	5.35	25.01	Used
	High	LVGPLIDVMGSAGEDLKR		0.00335866	0	1	2	51	E_coli_AlaRS	1	1870.01		High	0	1.59e-05	5.18	27.37	Used
	High	LVGPLIDVMGSAGEDLKR	1xOxidation [M9]	0.0026172	0	1	2	49	E_coli_AlaRS	1	1886.01		High	0	1.231e-05	5.05	22.88	Used
	High	LWVTVYESDDEAYEIWEK		0.000844448	0	1	2	64	E_coli_AlaRS	0	2275.04		High	0	3.88e-05	6.18	28.9	Used
	High	LWVTVYESDDEAYEIWEKEVGIPR		0.00155171	0	1	2	2	E_coli_AlaRS	1	2926.41		High	0	1.651e-06	3.68	32.09	Used
	High	LYDTYGFPVDLTADVCR		0.000562413	0	1	2	4	E_coli_AlaRS	0	1947.92	No Quan Values	High	0	2.4e-07	5.81		Not Used
	High	NIKVDEAGFEAAMEEQR		0.0121829	0	1	2	4	E_coli_AlaRS	1	1936.91		High	0	0.0001788	5.9	22.66	Used
	High	NIKVDEAGFEAAMEEQR	1xOxidation [M13]	0.00493471	0	1	2	14	E_coli_AlaRS	1	1952.9		High	0	0.0001134	6.15	19.15	Used
	High	NIKVDEAGFEAAMEEQRR	1xOxidation [M13]	0.232761	0	1	2	8	E_coli_AlaRS	2	2109		High	0	0.02776	2.6	18.17	Used
	High	SCAFLIADGVMPSNENR		0.00143466	0	1	2	6	E_coli_AlaRS	0	1823.84		High	0	4.008e-06	5.42	28.55	Used
	High	SCAFLIADGVMPSNENR	1xOxidation [M11]	0.00621262	0	1	2	4	E_coli_AlaRS	0	1839.84		High	0	0.0001564	5.11	26.7	Used
	High	VGDAVQADVDEARR		0.0430285	0	1	2	5	E_coli_AlaRS	1	1500.74		High	0	0.01278	3.33	15.49	Used
	High	VKAGELIGMVAQQVGGK		0.00256793	0	1	2	2	E_coli_AlaRS	1	1684.94		High	0	2.815e-05	5.47	25.47	Used
	High	VKAGELIGMVAQQVGGK	1xOxidation [M9]	0.000571849	0	1	2	14	E_coli_AlaRS	1	1700.94		High	0	2.135e-05	5.72	22.76	Used
	High	VIADHIR		0.0900909	0	1	2	3	E_coli_AlaRS	0	823.478		High	0.0007447	0.09278	2.04	12.28	Used
	High	VIADHIRSCAFLIADGVMPSNENR		0.0104441	0	1	2	1	E_coli_AlaRS	1	2628.3	No Quan Values	High	0	6.243e-05	5.09		Not Used
	High	VIADHIRSCAFLIADGVMPSNENR	1xOxidation [M18]	0.000328672	0	1	2	1	E_coli_AlaRS	1	2644.3	No Quan Values	High	0	8.629e-08	5.27		Not Used
	High	VLRFDFSHNEAMKPEEIR		0.0114011	0	1	2	1	E_coli_AlaRS	1	2218.11	No Quan Values	High	0	7.381e-05	5.13		Not Used
	High	VLSMGDFSTELCGGTHASR		0.0425295	0	1	2	2	E_coli_AlaRS	0	1967.89		High	0	0.01587	5.09	23.39	Used
	High	VLSMGDFSTELCGGTHASR	1xOxidation [C/M]	0.248203	0	1	2	3	E_coli_AlaRS	0	1983.89		High	0	0.06848	3.98	19.41	Used
	High	VSLIAGVSK		0.135059	0	1	2	1	E_coli_AlaRS	0	873.54		High	0	0.009007	2.76	18.57	Used
	High	VTALFVDGK		0.0583476	0	1	2	3	E_coli_AlaRS	0	949.535		High	0	0.01684	3	20.48	Used
	High	VTGATDLSNK		0.0291744	0	1	2	2	E_coli_AlaRS	0	1005.52		High	0	0.0004459	2.83	11.98	Used
	High	VTGATDLSNKSLR		0.0219458	0	1	2	2	E_coli_AlaRS	1	1361.74		High	0	0.000258	3.81	14.64	Used
	High	YGQAIGHIGK		0.220429	0	1	2	3	E_coli_AlaRS	0	1043.56		High	0	0.02471	2.96	14.19	Used
	High	YGQAIGHIGKLAAGSLK		0.004249	0	1	2	2	E_coli_AlaRS	1	1683.95	No Quan Values	High	0	1.124e-05	5.73		Not Used
	High	YIEIWNIVFMQFNR		0.00246042	0	1	2	4	E_coli_AlaRS	0	1872.95		High	0	0.000449	5.03	37.91	Used
	High	YIEIWNIVFMQFNR	1xOxidation [M10]	0.0106692	0	1	2	1	E_coli_AlaRS	0	1888.94		High	0	6.507e-05	4.53	37.88	Used
	High	VGDAVQADVDEAR		0.00754718	0	1	2	5	E_coli_AlaRS	0	1344.64		High	0	0.0001366	5.5	16.24	Used
	High	VDSASEFKGYDHLELNGKVTALFVDGK		0.00328762	0	1	2	2	E_coli_AlaRS	2	2939.48	No Quan Values	High	0	6.916e-06	7.2		Not Used
	High	VDSASEFKGYDHLELNGK		0.00927678	0	1	2	2	E_coli_AlaRS	1	2008.96		High	0	4.992e-05	5.62	19.85	Used
	High	VDSASEFK		0.317617	0	1	2	1	E_coli_AlaRS	0	882.42		High	0	0.05435	2.4	13.51	Used
	High	STAEIRQAFLDFFHSK		0.0120394	0	1	2	1	E_coli_AlaRS	1	1896.96	Not Reliable	High	0	8.184e-05	5.16		Not Used
	High	TEEEQFAR		0.174986	0	1	2	1	E_coli_AlaRS	0	1009.46		High	0	0.01531	2.22	13.65	Used
	High	TGDIGLFR		0.243133	0	1	2	5	E_coli_AlaRS	0	878.473		High	0	0.03039	2.47	21.63	Used
	High	TGDIGLFRIISESGTAAGVR		0.000582827	0	1	2	1	E_coli_AlaRS	1	2020.08	No Quan Values	High	0	2.57e-07	5.65		Not Used
	High	TLIQAVAK		0.078192	0	1	2	4	E_coli_AlaRS	0	843.53		High	0.0007447	0.08637	2.28	17.96	Used
	High	TMVDDLK	1xOxidation [M2]	0.167907	0	1	2	8	E_coli_AlaRS	0	837.402		High	0	0.01406	2.73	12.93	Used
	High	TMVDDLKNQLGSTIIVLATVVEGK	1xOxidation [M2]	0.00349706	0	1	2	1	E_coli_AlaRS	1	2560.39	No Quan Values	High	0	7.758e-06	5.1		Not Used
	High	TRQLEKELQQLK		0.0238884	0	1	2	1	E_coli_AlaRS	2	1513.87	No Quan Values	High	0	0.0003038	4.41		Not Used
	High	VDEAGFEAAMEEQR		0.00201526	0	1	2	6	E_coli_AlaRS	0	1581.68		High	0	3.056e-05	5.07	21.64	Used
	High	VDEAGFEAAMEEQR	1xOxidation [M10]	0.00383649	0	1	2	16	E_coli_AlaRS	0	1597.68		High	0	0.0002129	5.5	17.39	Used
	High	VDEAGFEAAMEEQRR		0.226051	0	1	2	4	E_coli_AlaRS	1	1737.79		High	0	0.04994	2.66	20.14	Used
	High	VDEAGFEAAMEEQRR	1xOxidation [M10]	0.159335	0	1	2	3	E_coli_AlaRS	1	1753.78		High	0.004206	0.2849	2.32	16.41	Used
	High	TLIQAVAKVTGATDLSNK		0.000476208	0	1	2	2	E_coli_AlaRS	1	1830.03		High	0	1.748e-07	6.15	25.7	Used
	High	IRLNHSATHLMHAALR		0.000689971	0	1	2	2	E_coli_AlaRS	1	1841.01		High	0	6.063e-06	5.54	16.38	Used
	High	LNHSATHLMHAALR		0.00653013	0	1	2	10	E_coli_AlaRS	0	1571.82		High	0	0.0001354	4.95	14.71	Used
	High	EASGFGADYNAMIR		0.0114552	0	1	2	30	E_coli_AlaRS	0	1501.67		High	0	7.459e-05	4.32	22.76	Used
	High	EASGFGADYNAMIR	1xOxidation [M12]	0.0135206	0	1	2	16	E_coli_AlaRS	0	1517.67		High	0	0.0001023	4.28	19.48	Used
	High	ELQQLKEQAAAQESANLSSK		0.000500581	0	1	2	8	E_coli_AlaRS	1	2173.11		High	0	1.922e-07	6.19	18.02	Used
	High	EQAAAQESANLSSK		0.00265478	0	1	2	22	E_coli_AlaRS	0	1433.69		High	0	4.596e-06	5.08	14.41	Used
	High	EQAAAQESANLSSKAIDVNGVK		0.120552	0	1	2	1	E_coli_AlaRS	1	2230.13	No Quan Values	High	0	0.007161	3.34		Not Used
	High	ERLWVTVYESDDEAYEIWEK		0.00484185	0	1	2	1	E_coli_AlaRS	1	2560.19		High	0	1.442e-05	5.97	29.12	Used
	High	ETFFYK		0.264462	0	1	2	2	E_coli_AlaRS	0	834.403		High	0.002841	0.2053	1.64	20.14	Used
	High	ETFFYKLVGPLIDVMGSAGEDLKR		0.00110462	0	1	2	1	E_coli_AlaRS	2	2685.4		High	0	8.677e-07	6.01	36.73	Used
	High	FDFSHNEAMKPEEIR		0.00979665	0	1	2	4	E_coli_AlaRS	0	1849.85		High	0	8.379e-05	5.06	19.53	Used
	High	FDFSHNEAMKPEEIR	1xOxidation [M9]	0.0138772	0	1	2	11	E_coli_AlaRS	0	1865.85		High	0	0.04884	3.83	17.51	Used
	High	GAMALFGEK		0.0798211	0	1	2	3	E_coli_AlaRS	0	923.466		High	0	0.007658	3.2	22.23	Used
	High	GAMALFGEK	1xOxidation [M3]	0.089274	0	1	2	12	E_coli_AlaRS	0	939.46		High	0	0.01447	3.15	18.57	Used
	High	GAMALFGEKYDER		0.0296578	0	1	2	2	E_coli_AlaRS	1	1486.7	No Quan Values	High	0	0.0004618	4		Not Used
	High	GAMALFGEKYDER	1xOxidation [M3]	0.107992	0	1	2	5	E_coli_AlaRS	1	1502.69		High	0	0.005754	3.27	18.9	Used
	High	DVFLGLDKR		0.233733	0	1	2	13	E_coli_AlaRS	1	1062.59		High	0.002841	0.1519	2.92	21.66	Used
	High	DVFLGLDK		0.185103	0	1	2	2	E_coli_AlaRS	0	906.493		High	0	0.07183	2.28	24.33	Used
	High	AGELIGMVAQQVGGK		0.00582694	0	1	2	11	E_coli_AlaRS	0	1457.78		High	0	0.000495	6.05	25	Used
	High	AGELIGMVAQQVGGK	1xOxidation [M7]	0.00408087	0	1	2	29	E_coli_AlaRS	0	1473.77		High	0	0.0001347	5.49	21.9	Used
	High	AGGKHNDLENVGYTAR		0.0180849	0	1	2	3	E_coli_AlaRS	1	1701.83		High	0.0007447	0.09054	4.69	14.25	Used
	High	AKGAMALFGEK		0.105584	0	1	2	1	E_coli_AlaRS	1	1122.6		High	0	0.005501	3.36	19.95	Used
	High	AKGAMALFGEK	1xOxidation [M5]	0.107749	0	1	2	6	E_coli_AlaRS	1	1138.59		High	0	0.006248	2.95	16.54	Used
	High	AKGAMALFGEKYDER		0.0225222	0	1	2	2	E_coli_AlaRS	2	1685.83		High	0	0.0008744	4.62	19.64	Used
	High	AKGAMALFGEKYDER	1xOxidation [M5]	0.0441465	0	1	2	1	E_coli_AlaRS	2	1701.83		High	0	0.0009964	2.89	17.52	Used
	High	AIDVNGVK		0.339773	0	1	2	1	E_coli_AlaRS	0	815.462		High	0	0.06334	2.17	14.79	Used
	High	LNHSATHLMHAALR	1xOxidation [M9]	0.00611025	0	1	2	29	E_coli_AlaRS	0	1587.82		High	0	7.383e-05	4.98	17.51	Used
	High	AIDVNGVKLLVSELSGVEPK		0.00108382	0	1	1	2	E_coli_AlaRS	1	2067.17		High	0	8.34e-07	5.67	33.2	Used
	High	AREASGFGADYNAMIR		0.00309806	0	1	2	6	E_coli_AlaRS	1	1728.81		High	0	1.77e-05	5.61	20.84	Used
	High	AREASGFGADYNAMIR	1xOxidation [M14]	0.00246042	0	1	2	6	E_coli_AlaRS	1	1744.81		High	0	3.968e-06	4.84	17.88	Used
	High	AVDAINAGQEAVVVLDQTPFYAESGGQVGDK		0.000343039	0	1	2	3	E_coli_AlaRS	0	3148.54		High	0	0.0003841	7.64	31.01	Used
	High	AVDAINAGQEAVVVLDQTPFYAESGGQVGDKGELK		0.0013455	0	1	2	13	E_coli_AlaRS	1	3575.79		High	0	1.258e-06	5.18	29.83	Used
	High	AVEDLVNTQIR		0.0605494	0	1	2	4	E_coli_AlaRS	0	1257.68		High	0	0.001838	3.9	20.65	Used
	High	AVEDLVNTQIRR		0.32888	0	1	2	1	E_coli_AlaRS	1	1413.78		High	0	0.05888	1.88	19.03	Used
	High	GANFSFAVEDTQKYGQAIGHIGK		0.00701198	0	1	2	2	E_coli_AlaRS	1	2438.21		High	0	0.0004301	4.31	24.47	Used
	High	GANFSFAVEDTQK		0.0114824	0	1	2	83	E_coli_AlaRS	0	1413.66		High	0	0.003756	5.13	21.77	Used
	High	GELKGANFSFAVEDTQK		0.00569024	0	1	2	1	E_coli_AlaRS	1	1840.91	No Quan Values	High	0	1.959e-05	4.38		Not Used
	High	LAAGSLKVGDAVQADVDEAR		0.00528648	0	1	2	1	E_coli_AlaRS	1	1985.03	No Quan Values	High	0	1.709e-05	2.95		Not Used
	High	IAAVLQHVNSNYDIDLFR		0.000299574	0	1	2	96	E_coli_AlaRS	0	2088.09		High	0	2.705e-06	6.39	26.34	Used
	High	IAAVLQHVNSNYDIDLFRTLIQAVAK		0.0360278	0	1	2	1	E_coli_AlaRS	1	2912.6	No Quan Values	High	0	0.0006706	4.46		Not Used
	High	IEAVTGEGAIATVHADSDR		0.000351291	0	1	2	26	E_coli_AlaRS	0	1911.94		High	0	3.917e-06	6.1	19.15	Used
	High	IEAVTGEGAIATVHADSDRLSEVAHLLK		0.000962378	0	1	2	3	E_coli_AlaRS	1	2902.53		High	0	0.0005445	4.96	27.38	Used
	High	IISESGTAAGVR		0.0234978	0	1	2	13	E_coli_AlaRS	0	1160.63		High	0	0.0003983	4.29	14.48	Used
	High	LLVSELSGVEPK		0.019923	0	1	1	16	E_coli_AlaRS	0	1270.73		High	0	0.0002352	4.21	23.54	Used
	High	LLVSELSGVEPKMLR		0.0500608	0	1	1	2	E_coli_AlaRS	1	1670.95	No Quan Values	High	0	0.003072	3.5		Not Used
	High	LLVSELSGVEPKMLR	1xOxidation [M13]	0.198683	0	1	1	1	E_coli_AlaRS	1	1686.95	No Quan Values	High	0	0.01989	3.75		Not Used
	High	GDSNNLADKVR		0.127757	0	1	2	4	E_coli_AlaRS	1	1188.6		High	0	0.008055	2.67	13.13	Used
	High	HHTFFEMLGNFSFGDYFK	1xOxidation [M7]	0.000284988	0	1	2	20	E_coli_AlaRS	0	2239.99		High	0	2.89e-06	6.38	31.04	Used
	High	GGGRPDMAQAGGTDAAALPAALASVK		0.000274354	0	1	2	4	E_coli_AlaRS	0	2353.19		High	0	6.101e-08	5.86	23.39	Used
	High	GGGRPDMAQAGGTDAAALPAALASVK	1xOxidation [M7]	0.0191846	0	1	2	6	E_coli_AlaRS	0	2369.19		High	0	0.0001999	4.38	22.57	Used
	High	GGGRPDMAQAGGTDAAALPAALASVKGWVSAK		0.000493493	0	1	2	1	E_coli_AlaRS	1	2981.53		High	0	1.866e-07	5.67	28.36	Used
	High	GGGRPDMAQAGGTDAAALPAALASVKGWVSAK	1xOxidation [M7]	0.000424862	0	1	2	1	E_coli_AlaRS	1	2997.52	No Quan Values	High	0	1.403e-07	5.95		Not Used
	High	GHQVVASSSLVPHNDPTLLFTNAGMNQFK		0.000957814	0	1	2	3	E_coli_AlaRS	0	3109.55		High	0	6.588e-07	5.51	25.62	Used
	High	GHQVVASSSLVPHNDPTLLFTNAGMNQFK	1xOxidation [M25]	0.000612657	0	1	2	6	E_coli_AlaRS	0	3125.55		High	0	4.228e-06	6.38	24.18	Used
	High	HNDLENVGYTAR		0.0154362	0	1	2	4	E_coli_AlaRS	0	1388.66		High	0	0.0001724	4.56	16.17	Used
	High	GLALLDEELAKLSGDTLDGETAFR		0.00659241	0	1	2	1	E_coli_AlaRS	1	2534.3		High	0	2.599e-05	5.77	33.75	Used
	High	GYDHLELNGKVTALFVDGK		0.00189903	0	1	2	1	E_coli_AlaRS	1	2076.08		High	0	2.431e-06	5.51	24.76	Used
	High	HDAIQFAWELLTSEK		0.00151167	0	1	2	24	E_coli_AlaRS	0	1787.9		High	0	4.795e-05	6.24	33.61	Used
	High	HDAIQFAWELLTSEKWFALPK		0.00613933	0	1	2	2	E_coli_AlaRS	1	2530.31		High	0	2.266e-05	6.87	37.81	Used
	High	HGNMLGAKETFFYK		0.00761914	0	1	2	2	E_coli_AlaRS	1	1642.8		High	0	0.0001027	5.07	19.91	Used
	High	HGNMLGAKETFFYK	1xOxidation [M4]	0.0490238	0	1	2	3	E_coli_AlaRS	1	1658.8		High	0	0.003282	5.03	18.23	Used
	High	HHTFFEMLGNFSFGDYFK		0.00110462	0	1	2	12	E_coli_AlaRS	0	2224		High	0	4.206e-05	5.89	33.82	Used
	High	GSLVNDKVLR		0.0872623	0	1	2	1	E_coli_AlaRS	1	1100.64	No Quan Values	High	0	0.003767	2.83		Not Used
	High	TMVDDLK		0.416116	0.00541529	1	2	1	E_coli_AlaRS	0	821.407		High	0.0007447	0.1009	2.37	16.97	Used
	High	VLSMGDFSTELCGGTHASR	2xOxidation [M4; C12]	0.39218	0.00541529	1	2	1	E_coli_AlaRS	0	1999.88		High	0.0007447	0.0879	2.72	24.71	Used
	High	GYDHLELNGK		0.417594	0.00541529	1	2	1	E_coli_AlaRS	0	1145.56		High	0.0007447	0.1014	1.23	16.56	Used
	High	QVLGTHVSQK		0.415379	0.00541529	1	2	5	E_coli_AlaRS	0	1096.61		High	0.002841	0.1537	2.71	11.33	Used
High	A0A140NFV3	Chaperone protein DnaK OS=Escherichia coli (strain B / BL21-DE3) OX=469008 GN=dnaK PE=2 SV=1	35.03	22	7	8	7	1	638	69.1	4.97	37.08	7	0
	Confidence	Sequence	Modifications	Qvality PEP	Qvality q-value	# Protein Groups	# Proteins	# PSMs	Master Protein Accessions	# Missed Cleavages	Theo. MH+ [Da]	Quan Info	Confidence (by Search Engine): Sequest HT	Percolator q-Value (by Search Engine): Sequest HT	Percolator PEP (by Search Engine): Sequest HT	XCorr (by Search Engine): Sequest HT	Top Apex RT [min]	Quan Usage
	High	SLGQFNLDGINPAPR		0.0207873	0	1	1	1	A0A140NFV3	0	1598.83	Not Reliable	High	0	0.0002325	4.16		Not Used
	High	TAEDYLGEPVTEAVITVPAYFNDAQR		0.320718	0	1	1	1	A0A140NFV3	0	2869.39	No Quan Values	High	0	0.05562	3.79		Not Used
	High	VALQDAGLSVSDIDDVILVGGQTR		0.00262967	0	1	1	1	A0A140NFV3	0	2441.29	No Quan Values	High	0	4.505e-06	4.39		Not Used
	High	KDVNPDEAVAIGAAVQGGVLTGDVK		0.000331812	0	1	1	1	A0A140NFV3	1	2423.28	No Quan Values	High	0	8.79e-08	5.95		Not Used
	High	IINEPTAAALAYGLDK		0.00234624	0	1	1	1	A0A140NFV3	0	1659.9	No Quan Values	High	0	3.637e-06	5.09		Not Used
	High	LINYLVEEFKK		0.0497128	0	1	1	2	A0A140NFV3	1	1395.79	No Quan Values	High	0	0.001253	3.7		Not Used
	High	HSQVFSTAEDNQSAVTIHVLQGER		0.000603982	0	1	1	1	A0A140NFV3	0	2653.3	No Quan Values	High	0	2.749e-07	7.48		Not Used
High	sp	K1C9_HUMAN	12.793	10	4	4	4	1	623	62.1	5.3	12.43	4	0
	Confidence	Sequence	Modifications	Qvality PEP	Qvality q-value	# Protein Groups	# Proteins	# PSMs	Master Protein Accessions	# Missed Cleavages	Theo. MH+ [Da]	Quan Info	Confidence (by Search Engine): Sequest HT	Percolator q-Value (by Search Engine): Sequest HT	Percolator PEP (by Search Engine): Sequest HT	XCorr (by Search Engine): Sequest HT	Top Apex RT [min]	Quan Usage
	High	NYSPYYNTIDDLKDQIVDLTVGNNK		0.043129	0	1	1	1	sp	1	2902.41	No Quan Values	High	0	0.0009498	3.39		Not Used
	High	SGGGGGGGLGSGGSIR		0.00688012	0	1	1	1	sp	0	1232.6	No Quan Values	High	0	2.816e-05	4.01		Not Used
	High	FSSSSGYGGGSSR		0.0311562	0	1	1	1	sp	0	1235.53	No Quan Values	High	0	0.0005063	2.79		Not Used
	High	IKFEMEQNLR	1xOxidation [M5]	0.15486	0	1	1	1	sp	1	1323.67	No Quan Values	High	0	0.0119	2.25		Not Used
High	sp	TRYP_PIG	10.78	17	2	4	2	1	231	24.4	7.18	17.4	2	0
	Confidence	Sequence	Modifications	Qvality PEP	Qvality q-value	# Protein Groups	# Proteins	# PSMs	Master Protein Accessions	# Missed Cleavages	Theo. MH+ [Da]	Quan Info	Confidence (by Search Engine): Sequest HT	Percolator q-Value (by Search Engine): Sequest HT	Percolator PEP (by Search Engine): Sequest HT	XCorr (by Search Engine): Sequest HT	Top Apex RT [min]	Quan Usage
	High	LGEHNIDVLEGNEQFINAAK		0.0158805	0	1	1	1	sp	0	2211.1	No Quan Values	High	0	0.0001393	6.57		Not Used
	High	IITHPNFNGNTLDNDIMLIK		0.100918	0	1	1	2	sp	0	2283.18		High	0.0007447	0.08857	3.98	26.63	Used
	High	IITHPNFNGNTLDNDIMLIK	1xOxidation [M17]	0.00627189	0	1	1	1	sp	0	2299.18	No Quan Values	High	0	2.365e-05	3.7		Not Used
High	sp	K22E_HUMAN	10.474	6	3	3	2	1	645	65.8	8	11.65	3	1
	Confidence	Sequence	Modifications	Qvality PEP	Qvality q-value	# Protein Groups	# Proteins	# PSMs	Master Protein Accessions	# Missed Cleavages	Theo. MH+ [Da]	Quan Info	Confidence (by Search Engine): Sequest HT	Percolator q-Value (by Search Engine): Sequest HT	Percolator PEP (by Search Engine): Sequest HT	XCorr (by Search Engine): Sequest HT	Top Apex RT [min]	Quan Usage
	High	NLDLDSIIAEVK		0.0350298	0	1	1	1	sp	0	1329.73	No Quan Values	High	0	0.0006357	3.53		Not Used
	High	FLEQQNQVLQTK		0.0612539	0	2	2	1	sp; sp	0	1475.79	Shared	High	0	0.001877	3.86	18.87	Used
	High	GFSSGSAVVSGGSR		0.00688012	0	1	1	1	sp	0	1254.61	No Quan Values	High	0	2.813e-05	4.25		Not Used
High	sp	K2C1_HUMAN	8.815	6	3	4	2	1	643	65.8	8.12	16.28	3	0
	Confidence	Sequence	Modifications	Qvality PEP	Qvality q-value	# Protein Groups	# Proteins	# PSMs	Master Protein Accessions	# Missed Cleavages	Theo. MH+ [Da]	Quan Info	Confidence (by Search Engine): Sequest HT	Percolator q-Value (by Search Engine): Sequest HT	Percolator PEP (by Search Engine): Sequest HT	XCorr (by Search Engine): Sequest HT	Top Apex RT [min]	Quan Usage
	High	SLDLDSIIAEVK		0.0698665	0	1	1	1	sp	0	1302.72	No Quan Values	High	0	0.002436	4.13		Not Used
	High	THNLEPYFESFINNLR		0.0250991	0	1	1	2	sp	0	1993.98	No Quan Values	High	0	0.0003347	4.38		Not Used
	High	FLEQQNQVLQTK		0.0612539	0	2	2	1	sp; sp	0	1475.79	Shared	High	0	0.001877	3.86	18.87	Not Used
High	A0A140N6V1	Peptidyl-prolyl cis-trans isomerase OS=Escherichia coli (strain B / BL21-DE3) OX=469008 GN=ECBD_0400 PE=3 SV=1	6.084	12	2	2	2	1	196	20.8	5.05	6.11	2	0
	Confidence	Sequence	Modifications	Qvality PEP	Qvality q-value	# Protein Groups	# Proteins	# PSMs	Master Protein Accessions	# Missed Cleavages	Theo. MH+ [Da]	Quan Info	Confidence (by Search Engine): Sequest HT	Percolator q-Value (by Search Engine): Sequest HT	Percolator PEP (by Search Engine): Sequest HT	XCorr (by Search Engine): Sequest HT	Top Apex RT [min]	Quan Usage
	High	FNVEVVAIR		0.0955763	0	1	1	1	A0A140N6V1	0	1046.6		High	0	0.004503	2.16	23.73	Used
	High	DVFMGVDELQVGMR		0.018343	0	1	1	1	A0A140N6V1	0	1595.76		High	0	0.0001831	3.95	28.84	Used
High	A0A140NAN5	Porin Gram-negative type OS=Escherichia coli (strain B / BL21-DE3) OX=469008 GN=ECBD_2666 PE=3 SV=1	5.541	5	1	1	1	1	362	39.3	4.96	5.19	1	0
	Confidence	Sequence	Modifications	Qvality PEP	Qvality q-value	# Protein Groups	# Proteins	# PSMs	Master Protein Accessions	# Missed Cleavages	Theo. MH+ [Da]	Quan Info	Confidence (by Search Engine): Sequest HT	Percolator q-Value (by Search Engine): Sequest HT	Percolator PEP (by Search Engine): Sequest HT	XCorr (by Search Engine): Sequest HT	Top Apex RT [min]	Quan Usage
	High	NMSTYVDYIINQIDSDNK		0.00207848	0	1	1	1	A0A140NAN5	0	2132.98	No Quan Values	High	0	2.879e-06	5.19		Not Used
High	sp	ALBU_BOVIN	4.984	4	2	2	2	1	607	69.2	6.18	6.91	2	0
	Confidence	Sequence	Modifications	Qvality PEP	Qvality q-value	# Protein Groups	# Proteins	# PSMs	Master Protein Accessions	# Missed Cleavages	Theo. MH+ [Da]	Quan Info	Confidence (by Search Engine): Sequest HT	Percolator q-Value (by Search Engine): Sequest HT	Percolator PEP (by Search Engine): Sequest HT	XCorr (by Search Engine): Sequest HT	Top Apex RT [min]	Quan Usage
	High	LVNELTEFAK		0.0982131	0	1	1	1	sp	0	1163.63	No Quan Values	High	0	0.004756	2.7		Not Used
	High	DAFLGSFLYEYSR		0.0661064	0	1	1	1	sp	0	1567.74	No Quan Values	High	0	0.002183	4.21		Not Used
High	A0A140NFK0	Methionine synthase OS=Escherichia coli (strain B / BL21-DE3) OX=469008 GN=ECBD_4018 PE=4 SV=1	4.717	2	2	2	2	1	1227	135.9	5.07	5.86	2	0
	Confidence	Sequence	Modifications	Qvality PEP	Qvality q-value	# Protein Groups	# Proteins	# PSMs	Master Protein Accessions	# Missed Cleavages	Theo. MH+ [Da]	Quan Info	Confidence (by Search Engine): Sequest HT	Percolator q-Value (by Search Engine): Sequest HT	Percolator PEP (by Search Engine): Sequest HT	XCorr (by Search Engine): Sequest HT	Top Apex RT [min]	Quan Usage
	High	ATIWELLEVEK		0.0714933	0	1	1	1	A0A140NFK0	0	1330.73	No Quan Values	High	0	0.002544	3.24		Not Used
	High	YYAVAQIQR		0.123553	0	1	1	1	A0A140NFK0	0	1111.59	No Quan Values	High	0	0.007542	2.61		Not Used
High	sp	K1C10_HUMAN	4.353	5	2	2	2	1	593	59.5	5.21	6.32	2	0
	Confidence	Sequence	Modifications	Qvality PEP	Qvality q-value	# Protein Groups	# Proteins	# PSMs	Master Protein Accessions	# Missed Cleavages	Theo. MH+ [Da]	Quan Info	Confidence (by Search Engine): Sequest HT	Percolator q-Value (by Search Engine): Sequest HT	Percolator PEP (by Search Engine): Sequest HT	XCorr (by Search Engine): Sequest HT	Top Apex RT [min]	Quan Usage
	High	ADLEMQIESLTEELAYLKK	1xOxidation [M5]	0.0579435	0	1	1	1	sp	1	2240.14		High	0	0.001684	2.71	34.36	Used
	High	LKYENEVALR		0.227	0	1	1	1	sp	1	1234.68	No Quan Values	High	0	0.02633	3.61		Not Used
High	A0A140NGK1	RNA-binding protein Hfq OS=Escherichia coli (strain B / BL21-DE3) OX=469008 GN=hfq PE=1 SV=1	3.825	16	1	1	1	1	102	11.2	7.65	5.25	1	0
	Confidence	Sequence	Modifications	Qvality PEP	Qvality q-value	# Protein Groups	# Proteins	# PSMs	Master Protein Accessions	# Missed Cleavages	Theo. MH+ [Da]	Quan Info	Confidence (by Search Engine): Sequest HT	Percolator q-Value (by Search Engine): Sequest HT	Percolator PEP (by Search Engine): Sequest HT	XCorr (by Search Engine): Sequest HT	Top Apex RT [min]	Quan Usage
	High	LQGQIESFDQFVILLK		0.0164928	0	1	1	1	A0A140NGK1	0	1878.04	No Quan Values	High	0	0.0001497	5.25		Not Used
High	A0A140N812	Transcriptional regulator, PadR-like family OS=Escherichia coli (strain B / BL21-DE3) OX=469008 GN=ECBD_0671 PE=4 SV=1	2.943	4	1	1	1	1	207	23.4	6.74	3.48	1	0
	Confidence	Sequence	Modifications	Qvality PEP	Qvality q-value	# Protein Groups	# Proteins	# PSMs	Master Protein Accessions	# Missed Cleavages	Theo. MH+ [Da]	Quan Info	Confidence (by Search Engine): Sequest HT	Percolator q-Value (by Search Engine): Sequest HT	Percolator PEP (by Search Engine): Sequest HT	XCorr (by Search Engine): Sequest HT	Top Apex RT [min]	Quan Usage
	High	LVILDILSR		0.0473422	0	1	1	1	A0A140N812	0	1041.67		High	0	0.001141	3.48	31.49	Used
High	A0A140NA80	Succinate dehydrogenase flavoprotein subunit OS=Escherichia coli (strain B / BL21-DE3) OX=469008 GN=ECBD_2937 PE=3 SV=1	2.923	2	1	1	1	1	588	64.4	6.27	4.05	1	0
	Confidence	Sequence	Modifications	Qvality PEP	Qvality q-value	# Protein Groups	# Proteins	# PSMs	Master Protein Accessions	# Missed Cleavages	Theo. MH+ [Da]	Quan Info	Confidence (by Search Engine): Sequest HT	Percolator q-Value (by Search Engine): Sequest HT	Percolator PEP (by Search Engine): Sequest HT	XCorr (by Search Engine): Sequest HT	Top Apex RT [min]	Quan Usage
	High	LGGNSLLDLVVFGR		0.0485698	0	1	1	1	A0A140NA80	0	1459.83	No Quan Values	High	0	0.001195	4.05		Not Used
High	A0A140N7C7	Elongation factor G OS=Escherichia coli (strain B / BL21-DE3) OX=469008 GN=fusA PE=3 SV=1	2.861	2	1	1	1	1	704	77.5	5.38	3.71	1	0
	Confidence	Sequence	Modifications	Qvality PEP	Qvality q-value	# Protein Groups	# Proteins	# PSMs	Master Protein Accessions	# Missed Cleavages	Theo. MH+ [Da]	Quan Info	Confidence (by Search Engine): Sequest HT	Percolator q-Value (by Search Engine): Sequest HT	Percolator PEP (by Search Engine): Sequest HT	XCorr (by Search Engine): Sequest HT	Top Apex RT [min]	Quan Usage
	High	IATDPFVGNLTFFR		0.0521993	0	1	1	1	A0A140N7C7	0	1597.84	No Quan Values	High	0	0.001377	3.71		Not Used
High	A0A140NE25	Glutamine--fructose-6-phosphate aminotransferase [isomerizing] OS=Escherichia coli (strain B / BL21-DE3) OX=469008 GN=glmS PE=3 SV=1	2.72	2	1	1	1	1	609	66.9	5.87	3.61	1	0
	Confidence	Sequence	Modifications	Qvality PEP	Qvality q-value	# Protein Groups	# Proteins	# PSMs	Master Protein Accessions	# Missed Cleavages	Theo. MH+ [Da]	Quan Info	Confidence (by Search Engine): Sequest HT	Percolator q-Value (by Search Engine): Sequest HT	Percolator PEP (by Search Engine): Sequest HT	XCorr (by Search Engine): Sequest HT	Top Apex RT [min]	Quan Usage
	High	DVAEILLEGLR		0.0616804	0	1	1	1	A0A140NE25	0	1227.69	No Quan Values	High	0	0.001904	3.61		Not Used
High	A0A140N587	Bifunctional polymyxin resistance protein ArnA OS=Escherichia coli (strain B / BL21-DE3) OX=469008 GN=arnA PE=3 SV=1	2.379	2	1	1	1	1	660	74.2	6.87	3.25	1	0
	Confidence	Sequence	Modifications	Qvality PEP	Qvality q-value	# Protein Groups	# Proteins	# PSMs	Master Protein Accessions	# Missed Cleavages	Theo. MH+ [Da]	Quan Info	Confidence (by Search Engine): Sequest HT	Percolator q-Value (by Search Engine): Sequest HT	Percolator PEP (by Search Engine): Sequest HT	XCorr (by Search Engine): Sequest HT	Top Apex RT [min]	Quan Usage
	High	AITQLILNLVEGSPIK		0.0919551	0	1	1	1	A0A140N587	0	1709.02	No Quan Values	High	0	0.004178	3.25		Not Used
High	A0A140N7J1	50S ribosomal protein L2 OS=Escherichia coli (strain B / BL21-DE3) OX=469008 GN=rplB PE=3 SV=1	2.096	4	1	1	1	1	273	29.8	10.93	2.81	1	0
	Confidence	Sequence	Modifications	Qvality PEP	Qvality q-value	# Protein Groups	# Proteins	# PSMs	Master Protein Accessions	# Missed Cleavages	Theo. MH+ [Da]	Quan Info	Confidence (by Search Engine): Sequest HT	Percolator q-Value (by Search Engine): Sequest HT	Percolator PEP (by Search Engine): Sequest HT	XCorr (by Search Engine): Sequest HT	Top Apex RT [min]	Quan Usage
	High	SANIALVLYK		0.127473	0	1	1	1	A0A140N7J1	0	1091.65	No Quan Values	High	0	0.008011	2.81		Not Used
High	sp	CAS1_BOVIN	1.411	5	1	1	1	1	214	24.5	5.02	2.77	1	0
	Confidence	Sequence	Modifications	Qvality PEP	Qvality q-value	# Protein Groups	# Proteins	# PSMs	Master Protein Accessions	# Missed Cleavages	Theo. MH+ [Da]	Quan Info	Confidence (by Search Engine): Sequest HT	Percolator q-Value (by Search Engine): Sequest HT	Percolator PEP (by Search Engine): Sequest HT	XCorr (by Search Engine): Sequest HT	Top Apex RT [min]	Quan Usage
	High	YLGYLEQLLR		0.272626	0	1	1	1	sp	0	1267.7	No Quan Values	High	0	0.03884	2.77		Not Used

## Sheet: Processing
================================================================================
Processing Step A: Workflow
================================================================================
Result name: AK072319_073019_Ox_10percent
Result file: Y:\pipeline\ProteomicsLab\akavoor\2019\073019\AK072319_073019_PD2_2\AK072319_073019_Ox_10percent.msf
Description: Processing workflow for precursor-based quantification. Ion trap-detected HCD spectra using SequestHT with Percolator validation. Specify the FASTA database, labels used, and any additional modifications.
Workflow based on template: PWF_Fusion_Precursor_Quan_and_LFQ_IT HCD_SequestHT_Percolator
Creation date: 7/31/2019 9:25:00 AM
Created with Discoverer version: 2.2.0.388
------------------------------------------------------------------
The pipeline tree:
------------------------------------------------------------------
|-(0) Spectrum Files RC
|-(1) Spectrum Selector
|-(2) Sequest HT
|-(3) Percolator
|-(4) Minora Feature Detector
------------------------------------------------------------------
Processing node 0: Spectrum Files RC
------------------------------------------------------------------
1. Search Settings:
#NAME?
- Protein Database:
	cRAP_012915_NP.fasta
	PC_AK_1584.fasta
	UP000002032_Ecoli_BL21_DE3_110918.fasta
#NAME?
- Precursor Mass Tolerance: 20 ppm
- Fragment Mass Tolerance: 0.5 Da
- 1. Static Modification: Oxidation / +15.995 Da (C, M)
2. Regression Settings:
#NAME?
#NAME?
------------------------------------------------------------------
Processing node 1: Spectrum Selector
------------------------------------------------------------------
1. General Settings:
#NAME?
- Use New Precursor Reevaluation: True
- Use Isotope Pattern in Precursor Reevaluation: True
2. Spectrum Properties Filter:
- Lower RT Limit: 0
- Upper RT Limit: 0
- First Scan: 0
- Last Scan: 0
- Lowest Charge State: 0
- Highest Charge State: 0
- Min. Precursor Mass: 350 Da
- Max. Precursor Mass: 5000 Da
- Total Intensity Threshold: 0
- Minimum Peak Count: 1
3. Scan Event Filters:
#NAME?
- Min. Collision Energy: 0
- Max. Collision Energy: 1000
#NAME?
4. Peak Filters:
- S/N Threshold (FT-only): 1.5
5. Replacements for Unrecognized Properties:
#NAME?
#NAME?
#NAME?
#NAME?
- Unrecognized Polarity Replacements: +
- Unrecognized MS Resolution@200 Replacements: 60000
- Unrecognized MSn Resolution@200 Replacements: 30000
6. Precursor Pattern Extraction:
- Precursor Clipping Range Before: 2.5 Da
- Precursor Clipping Range After: 5.5 Da
------------------------------------------------------------------
Processing node 2: Sequest HT
------------------------------------------------------------------
1. Input Data:
- Protein Database:
	cRAP_012915_NP.fasta
	PC_AK_1584.fasta
	UP000002032_Ecoli_BL21_DE3_110918.fasta
#NAME?
- Max. Missed Cleavage Sites: 2
- Min. Peptide Length: 6
- Max. Peptide Length: 144
- Max. Number of Peptides Reported: 10
2. Tolerances:
- Precursor Mass Tolerance: 10 ppm
- Fragment Mass Tolerance: 0.6 Da
- Use Average Precursor Mass: False
- Use Average Fragment Mass: False
3. Spectrum Matching:
- Use Neutral Loss a Ions: True
- Use Neutral Loss b Ions: True
- Use Neutral Loss y Ions: True
- Use Flanking Ions: True
- Weight of a Ions: 0
- Weight of b Ions: 1
- Weight of c Ions: 0
- Weight of x Ions: 0
- Weight of y Ions: 1
- Weight of z Ions: 0
4. Dynamic Modifications:
- Max. Equal Modifications Per Peptide: 3
- Max. Dynamic Modifications Per Peptide: 4
- 1. Dynamic Modification: Oxidation / +15.995 Da (C, M)
6. Dynamic Modifications (protein terminus):
- 1. N-Terminal Modification: Acetyl / +42.011 Da (N-Terminus)
------------------------------------------------------------------
Processing node 3: Percolator
------------------------------------------------------------------
1. Input Data:
- Maximum Delta Cn: 0.05
- Maximum Rank: 0
2. Decoy Database Search:
- Target FDR (Strict): 0.01
- Target FDR (Relaxed): 0.05
#NAME?
------------------------------------------------------------------
Processing node 4: Minora Feature Detector
------------------------------------------------------------------
1. Peak & Feature Detection:
- Min. Trace Length: 5
- Min. # Isotopes: 2 Peaks
- Max. ΔRT of Isotope Pattern Multiplets [min]: 0.2
2. Feature to ID Linking:
#NAME?
------------------------------------------------------------------
Workflow messages:
------------------------------------------------------------------
2019-07-31 09:25:00	Job Execution:	Processing Y:\pipeline\ProteomicsLab\akavoor\2019\073019\AK072319_073019_PD2_2\AK072319_073019_Ox_10percent.msf
2019-07-31 09:25:00	(0):Spectrum Files RC:	Start processing file F1: AK072319_073019_Ox_10percent.raw...
2019-07-31 09:25:00	(0):Spectrum Files RC:	Retrieving 9370 spectra took 26.3 s
2019-07-31 09:25:00	(0):Spectrum Files RC:	FastaDatabase: cRAP_012915_NP(56ef4fce-6774-47c4-a9db-85224bc07264).fasta Enzyme: Trypsin[Full] MaxMissedCleavages: 2 MassRange: 300 - 16000 MonoIsotopicPrecursorMass: True Static mod.: C = 15.994915 M = 15.994915 U = 99999.99
2019-07-31 09:25:00	(0):Spectrum Files RC:	Start creating digest for cRAP_012915_NP(56ef4fce-6774-47c4-a9db-85224bc07264).fasta
2019-07-31 09:25:00	(0):Spectrum Files RC:	Digesting 117 proteins took 0.1 s.
2019-07-31 09:25:00	(0):Spectrum Files RC:	Sorting file 1 took 0.1 s
2019-07-31 09:25:00	(0):Spectrum Files RC:	Sorting file 2 took 0.0 s
2019-07-31 09:25:00	(0):Spectrum Files RC:	Sorting file 3 took 0.0 s
2019-07-31 09:25:00	(0):Spectrum Files RC:	Sorting file 4 took 0.0 s
2019-07-31 09:25:00	(0):Spectrum Files RC:	Sorting file 5 took 0.0 s
2019-07-31 09:25:00	(0):Spectrum Files RC:	Sorting file 6 took 0.0 s
2019-07-31 09:25:00	(0):Spectrum Files RC:	Sorting file 8 took 0.0 s
2019-07-31 09:25:00	(0):Spectrum Files RC:	Sorting file 7 took 0.0 s
2019-07-31 09:25:00	(0):Spectrum Files RC:	Sorting file 9 took 0.0 s
2019-07-31 09:25:00	(0):Spectrum Files RC:	Sorting file 10 took 0.0 s
2019-07-31 09:25:00	(0):Spectrum Files RC:	Total digest took 0.8 s.
2019-07-31 09:25:00	(0):Spectrum Files RC:	FASTA indexing (target) completed in 4.2 s.
2019-07-31 09:25:00	(0):Spectrum Files RC:	FastaDatabase: PC_AK_1584(992bc4d8-e096-42f1-9204-32489f13b783).fasta Enzyme: Trypsin[Full] MaxMissedCleavages: 2 MassRange: 300 - 16000 MonoIsotopicPrecursorMass: True Static mod.: C = 15.994915 M = 15.994915 U = 99999.99
2019-07-31 09:25:00	(0):Spectrum Files RC:	Start creating digest for PC_AK_1584(992bc4d8-e096-42f1-9204-32489f13b783).fasta
2019-07-31 09:25:00	(0):Spectrum Files RC:	Digesting 2 proteins took 0.0 s.
2019-07-31 09:25:00	(0):Spectrum Files RC:	Sorting file 1 took 0.0 s
2019-07-31 09:25:00	(0):Spectrum Files RC:	Sorting file 2 took 0.1 s
2019-07-31 09:25:00	(0):Spectrum Files RC:	Sorting file 3 took 0.0 s
2019-07-31 09:25:00	(0):Spectrum Files RC:	Sorting file 4 took 0.0 s
2019-07-31 09:25:00	(0):Spectrum Files RC:	Sorting file 5 took 0.0 s
2019-07-31 09:25:00	(0):Spectrum Files RC:	Sorting file 6 took 0.0 s
2019-07-31 09:25:00	(0):Spectrum Files RC:	Sorting file 8 took 0.0 s
2019-07-31 09:25:00	(0):Spectrum Files RC:	Sorting file 7 took 0.0 s
2019-07-31 09:25:00	(0):Spectrum Files RC:	Sorting file 9 took 0.0 s
2019-07-31 09:25:00	(0):Spectrum Files RC:	Total digest took 0.5 s.
2019-07-31 09:25:00	(0):Spectrum Files RC:	Sorting file 10 took 0.0 s
2019-07-31 09:25:00	(0):Spectrum Files RC:	FASTA indexing (target) completed in 3.2 s.
2019-07-31 09:25:00	(0):Spectrum Files RC:	FastaDatabase: UP000002032_Ecoli_BL21_DE3_110918(4f46e94f-dce5-4d32-abdd-fb01d9ee7dcd).fasta Enzyme: Trypsin[Full] MaxMissedCleavages: 2 MassRange: 300 - 16000 MonoIsotopicPrecursorMass: True Static mod.: C = 15.994915 M = 15.994915 U = 99999.99
2019-07-31 09:25:00	(0):Spectrum Files RC:	Start creating digest for UP000002032_Ecoli_BL21_DE3_110918(4f46e94f-dce5-4d32-abdd-fb01d9ee7dcd).fasta
2019-07-31 09:25:00	(0):Spectrum Files RC:	Digesting 4157 proteins took 0.4 s.
2019-07-31 09:25:00	(0):Spectrum Files RC:	Sorting file 1 took 0.5 s
2019-07-31 09:25:00	(0):Spectrum Files RC:	Sorting file 2 took 0.4 s
2019-07-31 09:25:00	(0):Spectrum Files RC:	Sorting file 3 took 0.1 s
2019-07-31 09:25:00	(0):Spectrum Files RC:	Sorting file 4 took 0.1 s
2019-07-31 09:25:00	(0):Spectrum Files RC:	Sorting file 5 took 0.0 s
2019-07-31 09:25:00	(0):Spectrum Files RC:	Sorting file 6 took 0.0 s
2019-07-31 09:25:00	(0):Spectrum Files RC:	Sorting file 7 took 0.0 s
2019-07-31 09:25:00	(0):Spectrum Files RC:	Sorting file 8 took 0.0 s
2019-07-31 09:25:00	(0):Spectrum Files RC:	Sorting file 9 took 0.0 s
2019-07-31 09:25:00	(0):Spectrum Files RC:	Sorting file 10 took 0.0 s
2019-07-31 09:25:00	(0):Spectrum Files RC:	Total digest took 1.6 s.
2019-07-31 09:25:00	(0):Spectrum Files RC:	FASTA indexing (target) completed in 3.7 s.
2019-07-31 09:25:00	(0):Spectrum Files RC:	Start searching spectra (CID (Collision Induced Dissociation))...
2019-07-31 09:25:00	(0):Spectrum Files RC:	ISE (1.1.0.178, x64) started at 7/31/2019 9:25:57 AM on SR-2UA038077T (x64) [8 CPUs] running Microsoft Windows NT 6.1.7601 Service Pack 1 (64bit) [.NET: 4.0.30319.42000]
2019-07-31 09:25:00	(0):Spectrum Files RC:	Workload level: #parallel tasks: 8
2019-07-31 09:25:00	(0):Spectrum Files RC:	Workload level: #spectra loaded and processed at once: 8000
2019-07-31 09:25:00	(0):Spectrum Files RC:	On-Disk search is performed
2019-07-31 09:26:00	(0):Spectrum Files RC:	Average search time per spectrum was 1.8 ms.
2019-07-31 09:26:00	(0):Spectrum Files RC:	Start reading spectrum results...
2019-07-31 09:26:00	(0):Spectrum Files RC:	Start calculating calibration...
2019-07-31 09:26:00	(0):Spectrum Files RC:	Processing file F1 took 1 min 1 s.
2019-07-31 09:26:00	(0):Spectrum Files RC:	-- Total execution of Spectrum Files RC (0) took 1 min 2 s --
2019-07-31 09:26:00	(1):Spectrum Selector:	Reading from file 1 of 1 F1: Y:\pipeline\ProteomicsLab\akavoor\2019\073019\AK072319_073019_Ox_10percent.raw (11155 spectra total)
2019-07-31 09:26:00	(2):Sequest HT:	Sequence Database: cRAP_012915_NP.fasta
2019-07-31 09:26:00	(2):Sequest HT:	Sequence Database: PC_AK_1584.fasta
2019-07-31 09:26:00	(2):Sequest HT:	Sequence Database: UP000002032_Ecoli_BL21_DE3_110918.fasta
2019-07-31 09:27:00	(1):Spectrum Selector:	There were 13 invalid spectra in the file F1: Y:\pipeline\ProteomicsLab\akavoor\2019\073019\AK072319_073019_Ox_10percent.raw.
2019-07-31 09:27:00	(1):Spectrum Selector:	Sent 9357 spectra from file F1.
2019-07-31 09:27:00	(1):Spectrum Selector:	Sent 9357 spectra from 1 files (processing time: 27.2 s).
2019-07-31 09:27:00	(1):Spectrum Selector:	-- Total execution of Spectrum Selector (1) took 1 min 14 s --
2019-07-31 09:27:00	(2):Sequest HT:	Storing spectra took 44.8 s.
2019-07-31 09:27:00	(2):Sequest HT:	There is already an adequate target FASTA index for cRAP_012915_NP(56ef4fce-6774-47c4-a9db-85224bc07264).fasta.
2019-07-31 09:27:00	(2):Sequest HT:	FastaDatabase: PC_AK_1584(992bc4d8-e096-42f1-9204-32489f13b783).fasta Enzyme: Trypsin[Full] MaxMissedCleavages: 2 MassRange: 350 - 5000 MonoIsotopicPrecursorMass: True Static mod.: U = 99999.99
2019-07-31 09:27:00	(2):Sequest HT:	Start creating digest for PC_AK_1584(992bc4d8-e096-42f1-9204-32489f13b783).fasta
2019-07-31 09:27:00	(2):Sequest HT:	Digesting 2 proteins took 0.1 s.
2019-07-31 09:27:00	(2):Sequest HT:	Sorting file 1 took 0.0 s
2019-07-31 09:27:00	(2):Sequest HT:	Sorting file 2 took 0.0 s
2019-07-31 09:27:00	(2):Sequest HT:	Sorting file 3 took 0.0 s
2019-07-31 09:27:00	(2):Sequest HT:	Sorting file 4 took 0.0 s
2019-07-31 09:27:00	(2):Sequest HT:	Sorting file 5 took 0.0 s
2019-07-31 09:27:00	(2):Sequest HT:	Sorting file 6 took 0.0 s
2019-07-31 09:27:00	(2):Sequest HT:	Sorting file 7 took 0.0 s
2019-07-31 09:27:00	(2):Sequest HT:	Sorting file 8 took 0.0 s
2019-07-31 09:27:00	(2):Sequest HT:	Sorting file 9 took 0.0 s
2019-07-31 09:27:00	(2):Sequest HT:	Sorting file 10 took 0.0 s
2019-07-31 09:27:00	(2):Sequest HT:	Total digest took 0.5 s.
2019-07-31 09:27:00	(2):Sequest HT:	FASTA indexing (target) completed in 1.3 s.
2019-07-31 09:27:00	(2):Sequest HT:	There is already an adequate target FASTA index for UP000002032_Ecoli_BL21_DE3_110918(4f46e94f-dce5-4d32-abdd-fb01d9ee7dcd).fasta.
2019-07-31 09:27:00	(2):Sequest HT:	Start Sequest HT target search for 9357 spectra...
2019-07-31 09:27:00	(2):Sequest HT:	ISE (1.1.0.178, x64) started at 7/31/2019 9:27:37 AM on SR-2UA038077T (x64) [8 CPUs] running Microsoft Windows NT 6.1.7601 Service Pack 1 (64bit) [.NET: 4.0.30319.42000]
2019-07-31 09:27:00	(2):Sequest HT:	Workload level: #parallel tasks: 8
2019-07-31 09:27:00	(2):Sequest HT:	Workload level: #spectra loaded and processed at once: 8000
2019-07-31 09:27:00	(2):Sequest HT:	On-Disk search is performed
2019-07-31 09:27:00	(2):Sequest HT:	Average search time per spectrum was 2.2 ms.
2019-07-31 09:27:00	(2):Sequest HT:	Performing target search containing 9357 spectra took 21.5 s.
2019-07-31 09:28:00	(2):Sequest HT:	Stored 10702 PSMs for 9357 spectra
2019-07-31 09:28:00	(2):Sequest HT:	Discarded 40236 peptide(s) that did not match the conditions for protein terminal modifications.
2019-07-31 09:28:00	(2):Sequest HT:	Reading search results took 2.5 s.
2019-07-31 09:28:00	(2):Sequest HT:	Saving results took 2.6 s.
2019-07-31 09:28:00	(2):Sequest HT:	Saving proteins took 3.7 s.
2019-07-31 09:28:00	(2):Sequest HT:	Reading results took 9.7 s.
2019-07-31 09:28:00	(2):Sequest HT:	There is already an adequate decoy FASTA index for cRAP_012915_NP(56ef4fce-6774-47c4-a9db-85224bc07264)_reversed.fasta.
2019-07-31 09:28:00	(2):Sequest HT:	FastaDatabase: PC_AK_1584(992bc4d8-e096-42f1-9204-32489f13b783)_reversed.fasta Enzyme: Trypsin[Full] MaxMissedCleavages: 2 MassRange: 350 - 5000 MonoIsotopicPrecursorMass: True Static mod.: U = 99999.99
2019-07-31 09:28:00	(2):Sequest HT:	Start creating digest for PC_AK_1584(992bc4d8-e096-42f1-9204-32489f13b783)_reversed.fasta
2019-07-31 09:28:00	(2):Sequest HT:	Digesting 2 proteins took 0.1 s.
2019-07-31 09:28:00	(2):Sequest HT:	Sorting file 1 took 0.0 s
2019-07-31 09:28:00	(2):Sequest HT:	Sorting file 2 took 0.0 s
2019-07-31 09:28:00	(2):Sequest HT:	Sorting file 4 took 0.0 s
2019-07-31 09:28:00	(2):Sequest HT:	Sorting file 3 took 0.0 s
2019-07-31 09:28:00	(2):Sequest HT:	Sorting file 5 took 0.0 s
2019-07-31 09:28:00	(2):Sequest HT:	Sorting file 6 took 0.0 s
2019-07-31 09:28:00	(2):Sequest HT:	Sorting file 7 took 0.1 s
2019-07-31 09:28:00	(2):Sequest HT:	Sorting file 8 took 0.0 s
2019-07-31 09:28:00	(2):Sequest HT:	Sorting file 10 took 0.0 s
2019-07-31 09:28:00	(2):Sequest HT:	Sorting file 9 took 0.0 s
2019-07-31 09:28:00	(2):Sequest HT:	Total digest took 0.4 s.
2019-07-31 09:28:00	(2):Sequest HT:	FASTA indexing (decoy) completed in 1.9 s.
2019-07-31 09:28:00	(2):Sequest HT:	There is already an adequate decoy FASTA index for UP000002032_Ecoli_BL21_DE3_110918(4f46e94f-dce5-4d32-abdd-fb01d9ee7dcd)_reversed.fasta.
2019-07-31 09:28:00	(2):Sequest HT:	Start Sequest HT decoy search for 9357 spectra...
2019-07-31 09:28:00	(2):Sequest HT:	ISE (1.1.0.178, x64) started at 7/31/2019 9:28:11 AM on SR-2UA038077T (x64) [8 CPUs] running Microsoft Windows NT 6.1.7601 Service Pack 1 (64bit) [.NET: 4.0.30319.42000]
2019-07-31 09:28:00	(2):Sequest HT:	Workload level: #parallel tasks: 8
2019-07-31 09:28:00	(2):Sequest HT:	Workload level: #spectra loaded and processed at once: 8000
2019-07-31 09:28:00	(2):Sequest HT:	On-Disk search is performed
2019-07-31 09:28:00	(2):Sequest HT:	Average search time per spectrum was 2.1 ms.
2019-07-31 09:28:00	(2):Sequest HT:	Performing decoy search containing 9357 spectra took 20.5 s.
2019-07-31 09:28:00	(2):Sequest HT:	Stored 21697 decoy PSMs for 9357 spectra
2019-07-31 09:28:00	(2):Sequest HT:	Discarded 41480 peptide(s) that did not match the conditions for protein terminal modifications.
2019-07-31 09:28:00	(2):Sequest HT:	Reading search results took 2.5 s.
2019-07-31 09:28:00	(2):Sequest HT:	Saving results took 2.5 s.
2019-07-31 09:28:00	(2):Sequest HT:	Saving proteins took 3.6 s.
2019-07-31 09:28:00	(2):Sequest HT:	Reading results took 9.1 s.
2019-07-31 09:28:00	(2):Sequest HT:	Finalizing search results...
2019-07-31 09:28:00	(2):Sequest HT:	-- Total search time was 1 min 8 s --
2019-07-31 09:29:00	(3):Percolator:	Creating input file for Sequest HT (2) took 58.9 s.
2019-07-31 09:29:00	(3):Percolator:	The input file contains 10702 PSMs, 10995 decoy PSMs and 32 features.
2019-07-31 09:29:00	(3):Percolator:	Percolator version 3.00, Build Date Jun 8 2016 22:06:25
2019-07-31 09:29:00	(3):Percolator:	Copyright (c) 2006-9 University of Washington. All rights reserved.
2019-07-31 09:29:00	(3):Percolator:	Written by Lukas K├ñll (lukall@u.washington.edu) in the
2019-07-31 09:29:00	(3):Percolator:	Department of Genome Sciences at the University of Washington.
2019-07-31 09:29:00	(3):Percolator:	Issued command:
2019-07-31 09:29:00	(3):Percolator:	C:\Program Files\Thermo\Proteome Discoverer 2.2\Tools\Percolator\percolator.exe -s -X C:\ProgramData\Thermo\Proteome Discoverer 2.2\Scratch\Job4895\Percol(3)\output.xml -Z -y -k C:\ProgramData\Thermo\Proteome Discoverer 2.2\Scratch\Job4895\Percol(3)\input.xml
2019-07-31 09:29:00	(3):Percolator:	Started Wed Jul 31 09:29:53 2019
2019-07-31 09:29:00	(3):Percolator:	Hyperparameters selectionFdr=0.01, Cpos=0, Cneg=0, maxNiter=10
2019-07-31 09:29:00	(3):Percolator:	Reading input from datafile C:\ProgramData\Thermo\Proteome Discoverer 2.2\Scratch\Job4895\Percol(3)\input.xml
2019-07-31 09:29:00	(3):Percolator:	enzyme=Trypsin
2019-07-31 09:29:00	(3):Percolator:	Features:
2019-07-31 09:29:00	(3):Percolator:	XCorr Delta Cn From Second PSM Binomial Score Delta Mass [Da] Delta Mass [ppm] Absolute Delta Mass [Da] Absolute Delta Mass [ppm] Peptide Length Is z=1 Is z=2 Is z=3 Is z=4 Is z=5 Is z>5 # Missed Cleavages Log Peptides Matched Log Total Intensity Fraction Matched Intensity [%] Fragment Coverage Series A, B, C [%] Fragment Coverage Series X, Y, Z [%] Log Matched Fragment Series Intensities A, B, C…
2019-07-31 09:30:00	(3):Percolator:	Train/test set contains 10702 positives and 10995 negatives, size ratio=0.973352 and pi0=1
2019-07-31 09:30:00	(3):Percolator:	selecting cpos by cross validation
2019-07-31 09:30:00	(3):Percolator:	selecting cneg by cross validation
2019-07-31 09:30:00	(3):Percolator:	Selected feature number 3 as initial search direction, could separate 777 positives in that direction
2019-07-31 09:30:00	(3):Percolator:	Selected feature number 3 as initial search direction, could separate 735 positives in that direction
2019-07-31 09:30:00	(3):Percolator:	Selected feature number 3 as initial search direction, could separate 789 positives in that direction
2019-07-31 09:30:00	(3):Percolator:	Estimating 1152 over q=0.01 in initial direction
2019-07-31 09:30:00	(3):Percolator:	Reading in data and feature calculation took 11.31 cpu seconds or 12 seconds wall time
2019-07-31 09:30:00	(3):Percolator:	#NAME?
2019-07-31 09:30:00	(3):Percolator:	Iteration 1 :	After the iteration step, 1261 target PSMs with q<0.01 were estimated by cross validation
2019-07-31 09:30:00	(3):Percolator:	Iteration 2 :	After the iteration step, 1277 target PSMs with q<0.01 were estimated by cross validation
2019-07-31 09:30:00	(3):Percolator:	Iteration 3 :	After the iteration step, 1282 target PSMs with q<0.01 were estimated by cross validation
2019-07-31 09:30:00	(3):Percolator:	Iteration 4 :	After the iteration step, 1285 target PSMs with q<0.01 were estimated by cross validation
2019-07-31 09:30:00	(3):Percolator:	Iteration 5 :	After the iteration step, 1287 target PSMs with q<0.01 were estimated by cross validation
2019-07-31 09:30:00	(3):Percolator:	Iteration 6 :	After the iteration step, 1287 target PSMs with q<0.01 were estimated by cross validation
2019-07-31 09:30:00	(3):Percolator:	Iteration 7 :	After the iteration step, 1287 target PSMs with q<0.01 were estimated by cross validation
2019-07-31 09:30:00	(3):Percolator:	Iteration 8 :	After the iteration step, 1288 target PSMs with q<0.01 were estimated by cross validation
2019-07-31 09:30:00	(3):Percolator:	Iteration 9 :	After the iteration step, 1289 target PSMs with q<0.01 were estimated by cross validation
2019-07-31 09:30:00	(3):Percolator:	Iteration 10 :	After the iteration step, 1289 target PSMs with q<0.01 were estimated by cross validation
2019-07-31 09:30:00	(3):Percolator:	Obtained weights (only showing weights of first cross validation set)
2019-07-31 09:30:00	(3):Percolator:	# first line contains normalized weights, second line the raw weights
2019-07-31 09:30:00	(3):Percolator:	0.217	1.2171	1.7457	-0.1107	0.6224	-0.9615	0.6628	0.06	-0.2893	0.0959	0	-0.0922	0.0922	0	0	0	-0.0614	-0.2128	-0.2956	0.5205	-0.1963	0.3802	-0.9633	0.3709	0.2103	0.5359	-0.6995	0.9883	-0.8318	0.3329	-0.5694	-4.959
2019-07-31 09:30:00	(3):Percolator:	0.2575	2.8111	0.0439	-0.0041	0.0012	-235.018	0.12	25.8697	-0.0998	0.0191	0	-0.1849	0.1849	0	0	0	-0.0821	-0.8115	-0.3254	0.05	-0.0117	0.0217	-0.4277	0.1602	0.1063	0.2455	-5.4722	0.0043	-10.1237	0.0019	-8.2579	-7.0617
2019-07-31 09:30:00	(3):Percolator:	After all training done, 1242 target PSMs with q<0.0100 were found when measuring on the test set
2019-07-31 09:30:00	(3):Percolator:	Found 1242 target PSMs scoring over 1.0000% FDR level on testset
2019-07-31 09:30:00	(3):Percolator:	Merging results from 3 datasets
2019-07-31 09:30:00	(3):Percolator:	Tossing out "redundant" PSMs keeping only the best scoring PSM for each unique peptide.
2019-07-31 09:30:00	(3):Percolator:	Selecting pi_0=0.9802
2019-07-31 09:30:00	(3):Percolator:	Calibrating statistics - calculating q values
2019-07-31 09:30:00	(3):Percolator:	PSMId	score	q-value	posterior_error_prob	peptide	proteinIds
2019-07-31 09:30:00	(3):Percolator:	New pi_0 estimate on merged list gives 138 peptides over q=0.0100
2019-07-31 09:30:00	(3):Percolator:	Calibrating statistics - calculating Posterior error probabilities (PEPs)
2019-07-31 09:30:00	(3):Percolator:	Processing took 8.942 cpu seconds or 9 seconds wall time
2019-07-31 09:30:00	(3):Percolator:	1245/14 high confident target/decoy peptides were found for Sequest HT (2).
2019-07-31 09:30:00	(3):Percolator:	81/63 medium confident target/decoy peptides were found for Sequest HT (2).
2019-07-31 09:30:00	(3):Percolator:	-- Total execution of Percolator (64Bit) for Sequest HT (2) took 1 min 25 s --
2019-07-31 09:30:00	(4):Minora Feature Detector:	Start detecting chromatographic peaks...
2019-07-31 09:30:00	(4):Minora Feature Detector:	Running event detection for 4 files in parallel.
2019-07-31 09:30:00	(4):Minora Feature Detector:	Start event processing for F1: 'AK072319_073019_Ox_10percent.raw' (scan filter: FTMS + p NSI Full ms [400.00-1800.00])...
2019-07-31 09:31:00	(4):Minora Feature Detector:	Event processing for F1 took 1 min 11 s
2019-07-31 09:31:00	(4):Minora Feature Detector:	Detecting peaks took 1 min 13 s.
2019-07-31 09:31:00	(4):Minora Feature Detector:	Start processing F1: 'AK072319_073019_Ox_10percent.raw'.
2019-07-31 09:31:00	(4):Minora Feature Detector:	Start importing chromatographic peaks...
2019-07-31 09:31:00	(4):Minora Feature Detector:	Importing peaks for F1 (scan filter: FTMS + p NSI Full ms [400.00-1800.00])...
2019-07-31 09:31:00	(4):Minora Feature Detector:	F1: Found 108242 chromatographic peaks.
2019-07-31 09:31:00	(4):Minora Feature Detector:	F1: Importing auto traces...
2019-07-31 09:31:00	(4):Minora Feature Detector:	F1: Imported 73925 auto traces
2019-07-31 09:32:00	(4):Minora Feature Detector:	F1: Standard deviations: m/z 5.25; RT 0.12; Intensity 60.44; Fraction Missing Intensity 0.22; Shoulder Score 0.000; Peak Length Score 0.309848831871944 took 24.5 s
2019-07-31 09:32:00	(4):Minora Feature Detector:	Start mapping PSMs to features...
2019-07-31 09:32:00	(4):Minora Feature Detector:	Found 448 features (F1: 448)
2019-07-31 09:32:00	(4):Minora Feature Detector:	Writing data took 1.2 s.
2019-07-31 09:32:00	(4):Minora Feature Detector:	Creating features for PSMs took 4.2 s.
2019-07-31 09:32:00	(4):Minora Feature Detector:	Start creating features for unassigned peaks...
2019-07-31 09:32:00	(4):Minora Feature Detector:	F1: Untargeted feature detection took 25.5 s
2019-07-31 09:32:00	(4):Minora Feature Detector:	Found 28782 untargeted features (F1 : 28782).
2019-07-31 09:32:00	(4):Minora Feature Detector:	Importing traces took 0 ms.
2019-07-31 09:32:00	(4):Minora Feature Detector:	Importing peaks took 10.2 s.
2019-07-31 09:32:00	(4):Minora Feature Detector:	Mapping traces to peaks took 0 ms.
2019-07-31 09:32:00	(4):Minora Feature Detector:	Mapping PSMs to features took 5.8 s.
2019-07-31 09:32:00	(4):Minora Feature Detector:	Creating features untargeted took 27.5 s.
2019-07-31 09:32:00	(4):Minora Feature Detector:	-- Total execution of Minora Feature Detector (4) took 2 min 27 s --
2019-07-31 09:32:00	Job Execution:	Finalizing spectra took 1.2 s.
2019-07-31 09:32:00	Job Execution:	Finalizing tables took 21.5 ms.
2019-07-31 09:32:00	Job Execution:	Finished Y:\pipeline\ProteomicsLab\akavoor\2019\073019\AK072319_073019_PD2_2\AK072319_073019_Ox_10percent.msf
2019-07-31 09:32:00	Job Execution:	----- Total Job execution took: 7 min 47 s. -----

## Sheet: Consensus
================================================================================
Consensus Step Workflow
================================================================================
Result name: AK072319_073019_Ox_10percent
Result file: Y:\proteomics-home\pipeline\ProteomicsLab\akavoor\2019\073019\AK072319_073019_PD2_2\AK072319_073019_Ox_10percent.pdResult
Description: Result filtered for high confident peptides, with enhanced peptide and protein annotations. Add FASTA file with common contaminants to the Protein Marker node. Quan abunaces are normalized to the same total peptide amount per channel and scaled, so that the average abunce per protein and peptide is 100.
Workflow based on template: CWF_Comprehensive_LFQ_and_Precursor_Quan_Int
Creation date: 7/31/2019 9:25:02 AM
Created with Discoverer version: 2.2.0.388
------------------------------------------------------------------
The pipeline tree:
------------------------------------------------------------------
|-(0) MSF Files
|-(1) PSM Grouper
|-(2) Peptide Validator
|-(3) Peptide and Protein Filter
|-(4) Protein Scorer
|-(5) Protein Grouping
|-(7) Protein FDR Validator
|-(10) Feature Mapper
|-(11) Precursor Ions Quantifier
Post-processing nodes:
--------------------------------
|-(12) Result Statistics
|-(13) Display Settings
|-(14) Data Distributions
|-(15) Result Exporter
------------------------------------------------------------------
Processing node 0: MSF Files
------------------------------------------------------------------
1. Storage Settings:
#NAME?
#NAME?
2. Merging of Identified Peptide and Proteins:
#NAME?
- File Limit for Automatic Merge.: 10
3. FASTA Title Line Display:
#NAME?
#NAME?
4. PSM Filters:
- Maximum Delta Cn: 0.05
- Maximum Rank: 0
- Maximum Delta Mass: 0 ppm
Hidden Parameters:
#NAME?
------------------------------------------------------------------
Processing node 1: PSM Grouper
------------------------------------------------------------------
1. Peptide Group Modifications:
- Site Probability Threshold: 75
------------------------------------------------------------------
Processing node 2: Peptide Validator
------------------------------------------------------------------
1. General Validation Settings:
#NAME?
- Target FDR (Strict) for PSMs: 0.01
- Target FDR (Relaxed) for PSMs: 0.05
- Target FDR (Strict) for Peptides: 0.01
- Target FDR (Relaxed) for Peptides: 0.05
2. Specific Validator Settings:
#NAME?
- Use Concatenated FDR Calculation for PSM Level FDR Calculation Based on Score: False
- Reset Confidences for Nodes without Decoy Search (Fixed score thresholds): False
------------------------------------------------------------------
Processing node 3: Peptide and Protein Filter
------------------------------------------------------------------
1. Peptide Filters:
#NAME?
- Keep Lower Confident PSMs: False
- Minimum Peptide Length: 6
- Remove Peptides Without Protein Reference: False
2. Protein Filters:
- Minimum Number of Peptide Sequences: 1
- Count Only Rank 1 Peptides: False
- Count Peptides Only for Top Scored Protein: False
------------------------------------------------------------------
Processing node 4: Protein Scorer
------------------------------------------------------------------
No parameters
------------------------------------------------------------------
Processing node 5: Protein Grouping
------------------------------------------------------------------
1. Protein Grouping:
- Apply strict parsimony principle: True
------------------------------------------------------------------
Processing node 7: Protein FDR Validator
------------------------------------------------------------------
1. Confidence Thresholds:
- Target FDR (Strict): 0.01
- Target FDR (Relaxed): 0.05
------------------------------------------------------------------
Processing node 10: Feature Mapper
------------------------------------------------------------------
1. Chromatographic Alignment:
- Perform RT Alignment: True
- Maximum RT Shift [min]: 10
- Mass Tolerance: 10 ppm
#NAME?
2. Feature Linking & Mapping:
- RT Tolerance [min]: 0
- Mass Tolerance: 0 ppm
- Min. S/N Threshold: 5
------------------------------------------------------------------
Processing node 11: Precursor Ions Quantifier
------------------------------------------------------------------
1. General Quantification Settings:
#NAME?
- Consider Protein Groups for Peptide Uniqueness: True
- Reject Quan Results with Missing Channels: False
2. Precursor Quantification:
#NAME?
- Min. # Replicate Features [%]: 0
3. Normalization and Scaling:
#NAME?
#NAME?
5. Quan Rollup & Hypothesis Testing:
#NAME?
- Maximum Allowed Fold Change: 100
#NAME?
#NAME?
6. Quan Ratio Distributions:
- 1st Fold Change Threshold: 2
- 2nd Fold Change Threshold: 4
- 3rd Fold Change Threshold: 6
- 4th Fold Change Threshold: 8
- 5th Fold Change Threshold: 10
------------------------------------------------------------------
Processing node 12: Result Statistics
------------------------------------------------------------------
No parameters
------------------------------------------------------------------
Processing node 13: Display Settings
------------------------------------------------------------------
1. General:
- Filter Set: ### Filter Set MasterProteinFilter.filterset contains the following filters:
### Row Filter for TargetProtein:
### Master is equal to Master
###
#NAME?
------------------------------------------------------------------
Processing node 14: Data Distributions
------------------------------------------------------------------
1. ID Distributions:
#NAME?
------------------------------------------------------------------
Processing node 15: Result Exporter
------------------------------------------------------------------
1. Output Data:
- R-friendly Headers: False
------------------------------------------------------------------
Workflow messages:
------------------------------------------------------------------
2019-07-31 09:32:00	Job Execution:	Processing Y:\pipeline\ProteomicsLab\akavoor\2019\073019\AK072319_073019_PD2_2\AK072319_073019_Ox_10percent.pdResult
2019-07-31 09:32:00	(0):MSF Files:	Y:\pipeline\ProteomicsLab\akavoor\2019\073019\AK072319_073019_PD2_2\AK072319_073019_Ox_10percent.msf
2019-07-31 09:32:00	(0):MSF Files:	All 1 files are ready for processing.
2019-07-31 09:32:00	(0):MSF Files:	Warnings reported in at least one input processing workflow (check processing summary).
2019-07-31 09:32:00	(0):MSF Files:	Start transferring results of 1 msf files...
2019-07-31 09:33:00	(0):MSF Files:	Transferred 2943 Proteins to result file in 3.7 s.
2019-07-31 09:33:00	(0):MSF Files:	Transferred 3029 Decoy Proteins to result file in 3.4 s.
2019-07-31 09:33:00	(0):MSF Files:	Added 9187 Mass Spectra to result file.
2019-07-31 09:34:00	(0):MSF Files:	Added 73928 traces to result file.
2019-07-31 09:34:00	(0):MSF Files:	Added 1 Input Files to result file.
2019-07-31 09:34:00	(0):MSF Files:	Added 10702 PSMs to result file.
2019-07-31 09:34:00	(0):MSF Files:	Added 10995 Decoy PSMs to result file.
2019-07-31 09:34:00	(0):MSF Files:	Added 9357 MS/MS Spectrum Info to result file.
2019-07-31 09:34:00	(0):MSF Files:	Added 1 Mass Recalibrations to result file.
2019-07-31 09:34:00	(0):MSF Files:	Added 1033 Correction Landmarks to result file.
2019-07-31 09:34:00	(0):MSF Files:	Added 3 Specialized Traces to result file.
2019-07-31 09:34:00	(0):MSF Files:	Added 29230 LCMS Features to result file.
2019-07-31 09:34:00	(0):MSF Files:	Added 107977 LCMS Peaks to result file.
2019-07-31 09:34:00	(0):MSF Files:	Copying data took 1 min 55 s.
2019-07-31 09:35:00	(0):MSF Files:	Find unique PSM sequences in 2.5 s.
2019-07-31 09:35:00	(0):MSF Files:	Filtering proteins took 949.9 ms.
2019-07-31 09:35:00	(0):MSF Files:	-- Total execution of MSF Files (0) took 2 min 24 s --
2019-07-31 09:35:00	(1):PSM Grouper:	Found 7406 peptides.
2019-07-31 09:36:00	(1):PSM Grouper:	Found 7768 decoy peptides.
2019-07-31 09:36:00	(1):PSM Grouper:	-- Total execution of PSM Grouper (1) took 45.1 s --
2019-07-31 09:36:00	(2):Peptide Validator:	Start PSM and Peptide validation in 'Automatic (Control peptide level error rate if possible)' mode...
2019-07-31 09:36:00	(2):Peptide Validator:	Updated PSM confidences in 1.8 s.
2019-07-31 09:36:00	(2):Peptide Validator:	Use svm score for 'peptide' qvality run.
2019-07-31 09:36:00	(2):Peptide Validator:	Updated peptide confidences using qvality in 10.7 s.
2019-07-31 09:36:00	(2):Peptide Validator:	Store Max PSM confidences for peptides.
2019-07-31 09:36:00	(2):Peptide Validator:	Calculating Mascot thresholds.
2019-07-31 09:36:00	(2):Peptide Validator:	-- Total execution of Peptide Validator (2) took 13.9 s --
2019-07-31 09:36:00	(3):Peptide and Protein Filter:	Filter 172/7406 Peptide Groups (7234 excluded) and 1219/10702 PSMs (9483 excluded) took: 4 s
2019-07-31 09:36:00	(3):Peptide and Protein Filter:	Filter 20/2943 Proteins (2923 excluded) took: 952.1 ms
2019-07-31 09:36:00	(3):Peptide and Protein Filter:	Filter 2/7768 Decoy Peptide Groups (7766 excluded) and 2/10995 Decoy PSMs (10993 excluded) took: 3 s
2019-07-31 09:36:00	(3):Peptide and Protein Filter:	Filter 2/3029 Decoy Proteins (3027 excluded) took: 1.1 s
2019-07-31 09:36:00	(3):Peptide and Protein Filter:	Updating counts took 12 s.
2019-07-31 09:36:00	(3):Peptide and Protein Filter:	-- Total execution of Peptide and Protein Filter (3) took 21.7 s --
2019-07-31 09:36:00	(4):Protein Scorer:	Calculating Coverage and Counts
2019-07-31 09:36:00	(4):Protein Scorer:	Calculated counts and coverages in 4.1 s.
2019-07-31 09:36:00	(4):Protein Scorer:	Scoring target proteins
2019-07-31 09:36:00	(4):Protein Scorer:	Scored 20 proteins in 3.8 s.
2019-07-31 09:36:00	(4):Protein Scorer:	Scoring decoy proteins
2019-07-31 09:36:00	(4):Protein Scorer:	Scored 2 decoy proteins in 1.3 s.
2019-07-31 09:36:00	(4):Protein Scorer:	-- Total execution of Protein Scorer (4) took 9.9 s --
2019-07-31 09:36:00	(5):Protein Grouping:	Retrieving 19 protein groups took 0.2 ms.
2019-07-31 09:36:00	(5):Protein Grouping:	Storing, updating and connecting protein groups, PSMs and peptides took 9.4 s.
2019-07-31 09:36:00	(5):Protein Grouping:	Check 19 protein groups.
2019-07-31 09:37:00	(5):Protein Grouping:	Applying strict parsimony took 2.3 s.
2019-07-31 09:37:00	(5):Protein Grouping:	Found 19 protein groups.
2019-07-31 09:37:00	(5):Protein Grouping:	Retrieving 2 decoy protein groups took 0.2 ms.
2019-07-31 09:37:00	(5):Protein Grouping:	Storing, updating and connecting protein groups, PSMs and peptides took 8.4 s.
2019-07-31 09:37:00	(5):Protein Grouping:	Found 2 decoy protein groups.
2019-07-31 09:37:00	(5):Protein Grouping:	-- Total execution of Protein Grouping (5) took 28.5 s --
2019-07-31 09:37:00	(7):Protein FDR Validator:	Apply confidences based on protein scores of 20 proteins.
2019-07-31 09:37:00	(7):Protein FDR Validator:	Calculating Sum PEP Score for Proteins
2019-07-31 09:37:00	(7):Protein FDR Validator:	Calculating Sum PEP Score for Decoy Proteins
2019-07-31 09:37:00	(7):Protein FDR Validator:	-- Total execution of Protein FDR Validator (7) took 6.7 s --
2019-07-31 09:37:00	(10):Feature Mapper:	Extracting features
2019-07-31 09:37:00	(10):Feature Mapper:	Extracting LCMS features
2019-07-31 09:37:00	(10):Feature Mapper:	Extracting feature groups took 10.1 s.
2019-07-31 09:37:00	(10):Feature Mapper:	-- Performing retention time alignment took 13.1 s. --
2019-07-31 09:37:00	(10):Feature Mapper:	Extracting feature groups took 0.2 ms.
2019-07-31 09:37:00	(10):Feature Mapper:	Extracting feature groups took 0.1 ms.
2019-07-31 09:37:00	(10):Feature Mapper:	Using RT tolerance of 1.00 min and mass tolerance of 11.1 ppm for mapping
2019-07-31 09:37:00	(10):Feature Mapper:	Mapping Fraction 1 of 1
2019-07-31 09:38:00	(10):Feature Mapper:	Mapping Fraction 1 of 1 took 22.3 s
2019-07-31 09:38:00	(10):Feature Mapper:	-- Performing cross file mapping took 30.7 s. --
2019-07-31 09:38:00	(10):Feature Mapper:	Storing Top Apex RT
2019-07-31 09:38:00	(10):Feature Mapper:	Storing Top Apex RT took 2.6 s
2019-07-31 09:38:00	(10):Feature Mapper:	-- Total execution of Feature Mapper (10) took 51.2 s --
2019-07-31 09:38:00	(11):Precursor Ions Quantifier:	Validating LCMS features
2019-07-31 09:38:00	(11):Precursor Ions Quantifier:	Validating Consensus Features
2019-07-31 09:38:00	(11):Precursor Ions Quantifier:	Validation of quantification results took 10.2 s
2019-07-31 09:38:00	(11):Precursor Ions Quantifier:	Updating PSM areas
2019-07-31 09:38:00	(11):Precursor Ions Quantifier:	Classifying PSMs
2019-07-31 09:38:00	(11):Precursor Ions Quantifier:	Classifying Peptide Group Quan Usage
2019-07-31 09:38:00	(11):Precursor Ions Quantifier:	Classifying Peptide Group Quan Usage for 172 items took 1.2 s
2019-07-31 09:38:00	(11):Precursor Ions Quantifier:	Resolving Razor Quan Results
2019-07-31 09:38:00	(11):Precursor Ions Quantifier:	Found 0 razor quan results.
2019-07-31 09:38:00	(11):Precursor Ions Quantifier:	Calculating Peptide Group Abundances
2019-07-31 09:38:00	(11):Precursor Ions Quantifier:	Classifying Protein Quan Usage
2019-07-31 09:38:00	(11):Precursor Ions Quantifier:	Counting Razor Peptides
2019-07-31 09:38:00	(11):Precursor Ions Quantifier:	Calculating Protein Abundances
2019-07-31 09:38:00	(11):Precursor Ions Quantifier:	Start normalization of abundance values...
2019-07-31 09:38:00	(11):Precursor Ions Quantifier:	Calculating normalization took 2.1 s
2019-07-31 09:38:00	(11):Precursor Ions Quantifier:	Calculating Normalized Peptide Group Abundances
2019-07-31 09:38:00	(11):Precursor Ions Quantifier:	Calculating Normalized Protein Abundances
2019-07-31 09:38:00	(11):Precursor Ions Quantifier:	Scale Abundances (Normalized) of Peptide Groups
2019-07-31 09:38:00	(11):Precursor Ions Quantifier:	Scale Abundances (Normalized) of Proteins
2019-07-31 09:38:00	(11):Precursor Ions Quantifier:	Calculating and applying normalization took 6.6 s
2019-07-31 09:38:00	(11):Precursor Ions Quantifier:	Scale Abundances (Grouped) of Peptide Groups
2019-07-31 09:38:00	(11):Precursor Ions Quantifier:	Scale Abundances (Grouped) of Proteins
2019-07-31 09:38:00	(11):Precursor Ions Quantifier:	Cannot calculate quan ratios, because no ratios are specified.
2019-07-31 09:38:00	(11):Precursor Ions Quantifier:	Precursor Ion Quantification took 31 s.
2019-07-31 09:38:00	(11):Precursor Ions Quantifier:	Preparing spectrum visualization took 1.2 s.
2019-07-31 09:38:00	(11):Precursor Ions Quantifier:	-- Total execution of Precursor Ions Quantifier (11) took 32.5 s --
2019-07-31 09:38:00	(12):Result Statistics:	-- Total execution of Result Statistics (12) took 5.3 s --
2019-07-31 09:38:00	(13):Display Settings:	Applying display filter and default layout
2019-07-31 09:38:00	(13):Display Settings:	-- Total execution of Display Settings (13) took 253.1 ms --
2019-07-31 09:38:00	(14):Data Distributions:	Calculating found for samples
2019-07-31 09:39:00	(14):Data Distributions:	Calculating found for sample groups
2019-07-31 09:39:00	(14):Data Distributions:	-- Total execution of Data Distributions (14) took 10.5 s --
2019-07-31 09:39:00	(15):Result Exporter:	Start exporting results to Y:\pipeline\ProteomicsLab\akavoor\2019\073019\AK072319_073019_PD2_2\AK072319_073019_Ox_10percent.txt...
2019-07-31 09:39:00	(15):Result Exporter:	-- Total execution of Result Exporter (15) took 3.4 s --
2019-07-31 09:39:00	Job Execution:	Finalizing file took 25.9 s.
2019-07-31 09:39:00	Job Execution:	Finished Y:\pipeline\ProteomicsLab\akavoor\2019\073019\AK072319_073019_PD2_2\AK072319_073019_Ox_10percent.pdResult
2019-07-31 09:39:00	Job Execution:	----- Total Job execution took: 6 min 43 s. -----
